# Supplementary material for: Intraspecific Variability in Leaf Functional Traits Reveals Divergent Resource-Use Strategies and Geographic Adaptation in Mediterranean Olive Cultivars from Worldwide Olive Germplasm Bank of Marrakech
Source: Plants (Basel). 2026 Feb 3;15(3):471. doi: 10.3390/plants15030471 (PMC12899711; doi:10.3390/plants15030471)
Supplement: Supplementary file 1 [file plants-15-00471-s001.zip]

Archive with 9 entries (9 files):
- Figure S1.jpg
- Figure S2.jpg
- Figure S3.jpg
- Figure S4.jpg
- Figure S5.jpg
- Table S1.xlsx
- Table S2.docx
- Table S3.docx
- Table S4.docx
