# Supplementary material for: Intraspecific Variability in Leaf Functional Traits Reveals Divergent Resource-Use Strategies and Geographic Adaptation in Mediterranean Olive Cultivars from Worldwide Olive Germplasm Bank of Marrakech
Source: Plants (Basel). 2026 Feb 3;15(3):471. doi: 10.3390/plants15030471 (PMC12899711; doi:10.3390/plants15030471)
Supplement: Supplementary file 1 [file plants-15-00471-s001.zip › Table S1.xlsx]

## Sheet: Table S1
Cultivars	LA		SLA		SLWC		Main Cultivation area	Geographical zone	Maternal lineage	Nuclear pool	Cluster group	Climatic variables
	Mean ± SD	CV%	Mean ± SD	CV%	Mean ± SD	CV%						AI	MAT	MAP	MAWM	MACM
Abani	8.130 ± 0.581	7.15	61.117 ± 2.268	3.71	0.014 ± 0.001	8.5	Algeria	Central	West	Admixed	Group 1	0.3898	18.25	680.1	34.65	4.85
Abbadi Abou Gabra	6.470 ± 0.386	5.97	42.620 ± 11.177	26.23	0.017 ± 0.004	26.72	Syria	Eastern	East	Eastern	Group 2	0.2489	17.55	497.4	34.05	2.25
Abbadi Shalal	6.460 ± 1.685	26.08	34.080 ± 9.790	28.73	0.024 ± 0.009	36.22	Syria	Eastern	East	Eastern	Group 2	0.2489	17.55	497.4	34.05	2.25
Abiad Min Omou	5.753 ± 0.647	11.25	53.477 ± 15.279	28.57	0.015 ± 0.002	14.37	Syria	Eastern	East	Admixed	Group 3	0.2489	17.55	497.4	34.05	2.25
Abou Anaked	5.987 ± 0.081	1.35	41.290 ± 9.711	23.52	0.019 ± 0.005	24.51	Syria	Eastern	East	Eastern	Group 2	0.2489	17.55	497.4	34.05	2.25
Adkam	6.975 ± 1.317	18.87	48.600 ± 8.996	18.51	0.016 ± 0.004	27.21	Syria	Eastern	East	Eastern	Group 3	0.2489	17.55	497.4	34.05	2.25
Aggezi Akse	6.772 ± 0.679	10.03	53.485 ± 13.107	24.51	0.016 ± 0.006	36.1	Egypt	Eastern	East	Eastern	Group 3	0.0154	21.55	28.8	36.05	8.05
Agrarez	6.240 ± 0.874	14	53.050 ± 9.188	17.32	0.015 ± 0.003	21.9	Algeria	Central	East	Admixed	Group 3	0.3898	18.25	680.1	34.65	4.85
Aguenaou	7.970 ± 1.006	12.62	49.065 ± 11.346	23.12	0.013 ± 0.003	22.46	Algeria	Central	East	Admixed	Group 3	0.3898	18.25	680.1	34.65	4.85
Aharoun	8.683 ± 0.142	1.64	42.003 ± 3.830	9.12	0.013 ± 0.001	8.19	Algeria	Central	West	Admixed	Group 2	0.3898	18.25	680.1	34.65	4.85
Ahia Ousbaa	7.688 ± 1.105	14.37	45.232 ± 12.417	27.45	0.017 ± 0.005	31.14	Algeria	Central	West	Admixed	Group 2	0.3898	18.25	680.1	34.65	4.85
Aimel	5.972 ± 0.936	15.68	46.292 ± 9.260	20	0.017 ± 0.003	15.76	Algeria	Central	East	Central	Group 2	0.3898	18.25	680.1	34.65	4.85
Akenane	6.730 ± 1.499	22.28	51.553 ± 12.277	23.81	0.014 ± 0.003	20.29	Algeria	Central	East	Admixed	Group 3	0.3898	18.25	680.1	34.65	4.85
Akerma	5.807 ± 0.631	10.88	45.382 ± 8.902	19.62	0.017 ± 0.003	19.57	Algeria	Central	East	Admixed	Group 2	0.3898	18.25	680.1	34.65	4.85
Allora	10.388 ± 2.380	22.91	52.330 ± 10.086	19.27	0.014 ± 0.003	18.49	Italy	Central	East	Central	Group 3	0.2848	16.75	571.9	30.95	4.35
Arbequina	7.332 ± 0.988	13.48	64.660 ± 22.730	35.15	0.017 ± 0.003	18.28	Spain	Western	East	Central	Group 1	0.3114	18.95	677.2	35.55	4.45
Ascolana Tenera	6.590 ± 1.510	22.92	41.340 ± 9.227	22.32	0.019 ± 0.004	19.54	Italy	Central	East	Admixed	Group 2	0.2848	16.75	571.9	30.95	4.35
Atounsi Setif	5.127 ± 1.639	31.97	52.488 ± 18.678	35.58	0.014 ± 0.003	24.67	Algeria	Central	East	Admixed	Group 3	0.3898	18.25	680.1	34.65	4.85
Azeboudj de Khirane	5.957 ± 1.873	31.45	57.858 ± 13.753	23.77	0.013 ± 0.003	24.23	Algeria	Central	West	Central	Group 1	0.3898	18.25	680.1	34.65	4.85
Azeradj	6.645 ± 0.990	14.9	46.693 ± 9.182	19.66	0.019 ± 0.005	24.03	Algeria	Central	East	Central	Group 2	0.3898	18.25	680.1	34.65	4.85
Baid El Hamam	7.432 ± 1.729	23.26	42.492 ± 12.213	28.74	0.016 ± 0.005	29.84	Egypt	Eastern	East	Eastern	Group 2	0.0154	21.55	28.8	36.05	8.05
Beldi	6.598 ± 1.683	25.5	26.960 ± 7.294	27.05	0.030 ± 0.010	31.97	Tunisia	Central	East	Admixed	Group 2	0.3166	18.25	560.3	30.45	8.05
Besbessi	6.857 ± 0.904	13.19	45.918 ± 10.986	23.93	0.019 ± 0.003	17.04	Tunisia	Central	East	Eastern	Group 2	0.3166	18.25	560.3	30.45	8.05
Bissani	6.363 ± 0.388	6.1	41.873 ± 4.919	11.75	0.019 ± 0.002	9.98	Lebanon	Eastern	East	Eastern	Group 2	0.471	18.4	628.3	30.95	6.15
Blanqueta	5.900 ± 0.392	6.65	60.057 ± 2.386	3.97	0.014 ± 0.003	22.57	Spain	Western	East	Central	Group 1	0.2203	15.15	377	32.15	1.55
Bouchouika	7.342 ± 1.429	19.46	47.842 ± 12.782	26.72	0.015 ± 0.007	44.29	Morocco	Western	East	Admixed	Group 3	0.1482	19.05	341.3	35.25	4.65
Bouchouk Lafayette	5.762 ± 1.386	24.05	48.690 ± 15.009	30.83	0.014 ± 0.004	26.96	Algeria	Central	East	Admixed	Group 3	0.3898	18.25	680.1	34.65	4.85
Bouteillan	8.648 ± 0.997	11.53	49.900 ± 9.513	19.06	0.014 ± 0.003	20.79	France	Central	East	Admixed	Group 3	0.4851	14.35	729.6	27.95	3.25
Branquita de Elvas	10.223 ± 1.121	10.96	59.960 ± 6.825	11.38	0.019 ± 0.005	24.67	Portugal	Western	East	Western	Group 1	0.3283	17.05	592.7	32.35	5.45
Carrasqueño de Jumilla	8.268 ± 0.826	9.99	51.983 ± 7.624	14.67	0.016 ± 0.002	11.33	Spain	Western	East	Admixed	Group 3	0.3114	18.95	677.2	35.55	4.45
Carrasquillo	6.607 ± 0.319	4.83	57.783 ± 2.555	4.42	0.015 ± 0.001	6.7	Spain	Western	East	Western	Group 1	0.2277	16.55	521.7	32.85	2.35
Cayon	6.573 ± 1.006	15.3	56.045 ± 10.701	19.09	0.015 ± 0.003	22.82	France	Central	West	Admixed	Group 1	0.0599	12.35	804	25.55	2.95
Cerasuola	8.390 ± 0.335	3.99	48.897 ± 0.118	0.24	0.016 ± 0.002	10.31	Italy	Central	West	Central	Group 3	0.7608	13.75	985.7	28.45	0.95
Chalkidikis	7.303 ± 0.555	7.6	55.667 ± 15.465	27.78	0.012 ± 0.006	47.88	Greece	Central	East	Eastern	Group 1	0.59	15.55	692.6	26.95	5.25
Changlot Real	7.677 ± 0.789	10.27	57.750 ± 11.883	20.58	0.014 ± 0.003	18.89	Spain	Western	East	Admixed	Group 1	0.2203	15.15	377	32.15	1.55
Chemlal de Kabilye	9.180 ± 2.403	26.17	59.103 ± 16.725	28.3	0.018 ± 0.006	33.04	Algeria	Central	West	Admixed	Group 1	0.3338	18.35	565.2	35.95	3.85
Chetoui	7.363 ± 0.903	12.26	47.217 ± 4.754	10.07	0.016 ± 0.002	11.39	Tunisia	Central	East	Admixed	Group 3	0.3166	18.25	560.3	30.45	8.05
Coratina	7.877 ± 0.431	5.47	55.372 ± 1.091	1.97	0.016 ± 0.001	5.36	Italy	Central	East	Admixed	Group 1	0.7392	13.65	1016.5	28.75	0.45
Cornicabra	6.390 ± 0.683	10.69	60.237 ± 9.233	15.33	0.017 ± 0.005	27.48	Spain	Western	East	Western	Group 1	0.2277	16.55	521.7	32.85	2.35
Crnica	8.022 ± 1.801	22.45	52.787 ± 14.217	26.93	0.021 ± 0.005	25.33	Slovenia	Central	East	Admixed	Group 3	1.5137	11.05	1325.3	25.65	-3.35
Cucca	8.027 ± 0.990	12.33	45.727 ± 6.634	14.51	0.017 ± 0.003	19.25	Italy	Central	East	Central	Group 2	0.7387	11.05	1095.3	25.85	-2.15
Cuoricino	5.703 ± 1.221	21.4	49.572 ± 12.096	24.4	0.014 ± 0.003	21.23	Italy	Central	East	Admixed	Group 3	0.8919	11.85	1113.7	26.25	-0.65
Dhokar	7.647 ± 1.107	14.47	51.392 ± 11.931	23.22	0.015 ± 0.004	27.47	Tunisia	Central	East	Central	Group 3	0.0789	20.75	167.7	35.05	7.15
Dhokar Tataouine	7.847 ± 1.658	21.13	45.553 ± 12.255	26.9	0.017 ± 0.005	30.38	Tunisia	Central	East	Central	Group 2	0.0789	20.75	167.7	35.05	7.15
Djlot Shami	6.702 ± 1.618	24.14	53.182 ± 17.455	32.82	0.016 ± 0.004	25.63	Syria	Eastern	East	Eastern	Group 3	0.1726	16.55	322.7	33.85	1.35
Djlot Tadmori	5.632 ± 0.581	10.32	54.757 ± 9.786	17.87	0.014 ± 0.002	16.76	Syria	Eastern	East	Eastern	Group 1	0.1726	16.55	322.7	33.85	1.35
Dolce di Rossano	5.375 ± 0.629	11.69	52.063 ± 8.874	17.05	0.014 ± 0.003	19.53	Italy	Central	East	Admixed	Group 3	0.7392	13.65	1016.5	28.75	0.45
Dritta di Moscufo	5.722 ± 0.192	3.36	41.348 ± 8.058	19.49	0.020 ± 0.004	18.3	Italy	Central	East	Admixed	Group 2	0.6035	13.95	774.2	28.65	0.75
Emilia	8.948 ± 0.748	8.36	47.907 ± 4.917	10.26	0.016 ± 0.003	16.57	Italy	Central	East	Central	Group 3	0.6794	15.75	754.2	26.75	5.65
Empeltre	9.113 ± 1.306	14.33	46.792 ± 14.680	31.37	0.013 ± 0.003	20.12	Spain	Western	East	Admixed	Group 3	0.2277	16.55	521.7	32.85	2.35
Farga	6.470 ± 0.871	13.46	66.748 ± 13.599	20.37	0.011 ± 0.002	16.17	Spain	Western	West	Central	Group 1	0.3746	16.65	548	28.25	5.95
Fasolona	9.527 ± 0.712	7.47	45.322 ± 7.852	17.32	0.019 ± 0.004	20.11	Italy	Central	East	Admixed	Group 2	0.2848	16.75	571.9	30.95	4.35
Ferkani	7.383 ± 0.526	7.13	51.517 ± 4.463	8.66	0.012 ± 0.001	8.54	Algeria	Central	East	Admixed	Group 3	0.3898	18.25	680.1	34.65	4.85
Fouji vert	10.360 ± 1.776	17.14	82.327 ± 15.542	18.88	0.013 ± 0.003	21.32	Tunisia	Central	East	Eastern	Group 1	0.0657	20.35	151.1	36.95	4.35
Frantoio	9.145 ± 1.269	13.87	43.193 ± 12.556	29.07	0.014 ± 0.006	40.99	Italy	Central	East	Central	Group 2	0.6035	13.95	774.2	28.65	0.75
Gordal Sevillana	8.588 ± 0.796	9.27	49.023 ± 4.255	8.68	0.017 ± 0.002	10.41	Italy	Central	East	Western	Group 3	0.6794	15.75	754.2	26.75	5.65
Grappolo	10.140 ± 2.406	23.73	57.798 ± 19.372	33.52	0.018 ± 0.008	45.28	Italy	Central	East	Central	Group 1	0.7608	13.75	985.7	28.45	0.95
Gremigno di Fauglia	8.003 ± 1.178	14.72	59.505 ± 18.129	30.47	0.014 ± 0.003	23.14	Italy	Central	West	Central	Group 1	0.2848	16.75	571.9	30.95	4.35
Gremignolo di Bolgheri	7.975 ± 0.482	6.05	53.625 ± 5.030	9.38	0.016 ± 0.002	11.55	Italy	Central	East	Central	Group 3	0.3875	17.25	564	28.55	7.35
Hamed	7.283 ± 0.526	7.22	47.610 ± 0.526	1.1	0.018 ± 0.003	18.75	Egypt	Eastern	East	Eastern	Group 3	0.349	16.65	437.9	32.85	3.05
Hamra	6.030 ± 0.831	13.78	43.500 ± 6.055	13.92	0.019 ± 0.005	26.57	Egypt	Eastern	East	Eastern	Group 2	0.0363	22.15	10.3	36.45	6.65
Hemblasi	4.945 ± 1.076	21.77	49.992 ± 13.854	27.71	0.015 ± 0.004	26.37	Syria	Eastern	East	Eastern	Group 3	0.1406	18.25	357.9	35.95	2.45
Heraktane	5.742 ± 1.045	18.2	45.620 ± 9.486	20.79	0.018 ± 0.005	25.44	Syria	Eastern	East	Eastern	Group 2	0.1406	18.25	357.9	35.95	2.45
Ibleb	5.633 ± 0.387	6.87	42.277 ± 5.027	11.89	0.015 ± 0.001	5.14	Syria	Eastern	East	Eastern	Group 2	0.1406	18.25	357.9	35.95	2.45
Ifiri	8.300 ± 0.979	11.79	48.373 ± 10.745	22.21	0.016 ± 0.004	21.42	Algeria	Central	East	Central	Group 3	0.3898	18.25	680.1	34.65	4.85
Intosso	7.725 ± 0.556	7.19	47.237 ± 2.681	5.68	0.017 ± 0.001	5.16	Italy	Central	East	Admixed	Group 3	0.6794	15.75	754.2	26.75	5.65
Karbuncela	7.043 ± 1.170	16.61	47.730 ± 7.427	15.56	0.014 ± 0.002	12.4	Croatia	Central	East	Admixed	Group 3	0.9045	11.85	981.7	27.45	-3.05
Karme	7.120 ± 0.240	3.37	45.453 ± 7.735	17.02	0.018 ± 0.004	20.13	Syria	Eastern	East	Central	Group 2	0.2489	17.55	497.4	34.05	2.25
Khadraya	7.270 ± 0.440	6.05	47.223 ± 8.823	18.68	0.014 ± 0.004	25.07	Algeria	Central	West	Admixed	Group 3	0.3898	18.25	680.1	34.65	4.85
Khashabi	6.468 ± 0.558	8.62	39.590 ± 6.091	15.39	0.017 ± 0.004	23.45	Syria	Eastern	East	Eastern	Group 2	0.1406	18.25	357.9	35.95	2.45
Khodieri	6.158 ± 0.678	11.02	44.312 ± 7.974	17.99	0.018 ± 0.003	15.23	Syria	Eastern	East	Eastern	Group 2	0.1406	18.25	357.9	35.95	2.45
Kolybada	4.960 ± 0.383	7.73	44.675 ± 8.336	18.66	0.027 ± 0.008	28.52	Greece	Central	East	Admixed	Group 2	0.211	18.75	333.8	31.85	7.45
Koroneiki	5.385 ± 0.703	13.05	38.417 ± 6.883	17.92	0.024 ± 0.008	36.01	Greece	Central	East	Admixed	Group 2	0.3632	18.45	440.1	33.75	5.25
Lastrino	4.400 ± 0.933	21.19	48.143 ± 0.525	1.09	0.014 ± 0.000	0.45	Italy	Central	East	Admixed	Group 3	0.6794	15.75	754.2	26.75	5.65
Lazzero di prata	8.977 ± 0.441	4.91	55.280 ± 3.994	7.23	0.016 ± 0.001	6.66	Italy	Central	East	Central	Group 1	0.2848	16.75	571.9	30.95	4.35
Leccino	7.617 ± 2.071	27.19	57.463 ± 4.075	7.09	0.014 ± 0.003	17.99	Italy	Central	East	Admixed	Group 1	0.2848	16.75	571.9	30.95	4.35
Llorón de Iznallo	8.170 ± 0.493	6.03	50.895 ± 3.622	7.12	0.017 ± 0.001	7.09	Spain	Western	East	Western	Group 3	0.3114	18.95	677.2	35.55	4.45
Llorón de Ronda	8.338 ± 1.395	16.73	51.285 ± 19.752	38.51	0.014 ± 0.007	48.06	Spain	Western	East	Western	Group 3	0.3114	18.95	677.2	35.55	4.45
Lumiaro	8.820 ± 1.256	14.24	43.740 ± 8.098	18.51	0.019 ± 0.004	20.89	Italy	Central	East	Eastern	Group 2	0.6794	15.75	754.2	26.75	5.65
Mahati	6.260 ± 0.569	9.08	43.715 ± 3.569	8.16	0.018 ± 0.002	10.21	Syria	Eastern	East	Eastern	Group 2	0.1726	16.55	322.7	33.85	1.35
Mantonica	6.577 ± 0.426	6.47	50.930 ± 6.170	12.11	0.015 ± 0.001	5.91	Italy	Central	East	Eastern	Group 3	0.7608	13.75	985.7	28.45	0.95
Manzanilla de Sevilla	7.713 ± 0.758	9.83	49.802 ± 5.920	11.89	0.015 ± 0.002	11.47	Spain	Western	East	Western	Group 3	0.3133	17.05	542.2	33.05	4.45
Maremmano	8.878 ± 0.598	6.73	48.648 ± 5.357	11.01	0.016 ± 0.002	15.35	Italy	Central	East	Central	Group 3	0.6794	15.75	754.2	26.75	5.65
Maurino	7.497 ± 0.755	10.07	49.837 ± 7.229	14.51	0.015 ± 0.002	14.68	Italy	Central	East	Central	Group 3	0.7608	13.75	985.7	28.45	0.95
Mavrelia	6.240 ± 0.195	3.12	63.750 ± 1.830	2.87	0.012 ± 0.000	2.48	Greece	Central	East	Admixed	Group 1	0.3167	17.35	411.1	32.45	3.85
Mawi	8.057 ± 1.265	15.71	40.047 ± 9.691	24.2	0.019 ± 0.005	25.9	Syria	Eastern	East	Eastern	Group 2	0.1726	16.55	322.7	33.85	1.35
Menara	7.565 ± 1.241	16.4	50.730 ± 7.928	15.63	0.016 ± 0.003	17.81	Morocco	Western	East	Western	Group 3	0.1482	19.05	341.3	35.25	4.65
Mignolo	6.050 ± 0.471	7.79	56.500 ± 9.747	17.25	0.027 ± 0.002	6.7	Italy	Central	East	Central	Group 1	0.7608	13.75	985.7	28.45	0.95
Minekiri	7.442 ± 3.173	42.63	50.773 ± 26.885	52.95	0.019 ± 0.006	29.78	Syria	Eastern	East	Eastern	Group 3	0.1406	18.25	357.9	35.95	2.45
Mohazam Abou Satl	7.305 ± 0.544	7.45	49.120 ± 4.744	9.66	0.016 ± 0.004	23.66	Syria	Eastern	East	Eastern	Group 3	0.1726	16.55	322.7	33.85	1.35
Morchione	7.973 ± 2.110	26.46	45.637 ± 11.906	26.09	0.016 ± 0.003	22.1	Italy	Central	East	Central	Group 2	0.7608	13.75	985.7	28.45	0.95
Morcone	7.233 ± 0.023	0.32	39.183 ± 2.457	6.27	0.017 ± 0.001	6.42	Italy	Central	East	Central	Group 2	0.6984	13.55	939.7	29.05	0.65
Morejona	8.220 ± 1.998	24.31	53.915 ± 15.020	27.86	0.018 ± 0.006	30.78	Spain	Western	East	Western	Group 3	0.3372	18.25	611.2	27.65	9.75
Morello a punta	8.925 ± 0.714	8	48.668 ± 6.051	12.43	0.018 ± 0.004	20.82	Italy	Central	East	Admixed	Group 3	0.0451	5.95	74.7	29.05	-1.65
Morisca	8.652 ± 1.096	12.67	52.055 ± 5.601	10.76	0.015 ± 0.002	15.28	Spain	Western	East	Western	Group 3	0.3372	18.25	611.2	27.65	9.75
Mortellino	6.547 ± 0.891	13.6	36.522 ± 5.425	14.85	0.026 ± 0.004	15.71	Italy	Central	East	Central	Group 2	0.6794	15.75	754.2	26.75	5.65
Nocellara del Belice	10.613 ± 0.705	6.64	55.050 ± 9.603	17.44	0.015 ± 0.002	16.6	Italy	Central	East	Admixed	Group 1	0.6035	13.95	774.2	28.65	0.75
Ogliarola del Bradano	12.162 ± 0.850	6.99	75.798 ± 11.270	14.87	0.011 ± 0.003	25.2	Italy	Central	East	Central	Group 1	0.6035	13.95	774.2	28.65	0.75
Ogliarola del Vulture	9.135 ± 1.036	11.34	48.885 ± 5.332	10.91	0.017 ± 0.002	9.67	Italy	Central	East	Admixed	Group 3	0.6794	15.75	754.2	26.75	5.65
Olivastra di Montalcino	7.093 ± 1.054	14.86	41.223 ± 5.688	13.8	0.005 ± 0.001	11.73	Italy	Central	East	Central	Group 2	0.3875	17.25	564	28.55	7.35
Olivastra di Populonia	6.878 ± 0.740	10.76	55.670 ± 8.111	14.57	0.014 ± 0.002	15.21	Italy	Central	East	Central	Group 1	0.6984	13.55	939.7	29.05	0.65
Olivo del Mulino	7.678 ± 0.832	10.83	50.288 ± 5.877	11.69	0.015 ± 0.003	20.77	Italy	Central	East	Admixed	Group 3	0.0451	5.95	74.7	29.05	-1.65
Olivo di Casavecchia	10.987 ± 1.190	10.83	56.057 ± 8.955	15.97	0.014 ± 0.002	13.37	Italy	Central	East	Admixed	Group 1	0.6794	15.75	754.2	26.75	5.65
Olivo di Mandanici	11.682 ± 1.995	17.08	69.142 ± 13.333	19.28	0.014 ± 0.002	14.04	Italy	Central	East	Central	Group 1	0.6794	15.75	754.2	26.75	5.65
Piangente	8.092 ± 0.803	9.93	50.115 ± 7.434	14.83	0.020 ± 0.003	13.68	Italy	Central	East	Central	Group 3	0.7608	13.75	985.7	28.45	0.95
Picholine Marocaine	7.397 ± 1.095	14.8	51.590 ± 14.052	27.24	0.014 ± 0.004	31.47	Morocco	Western	East	Western	Group 3	0.1482	19.05	341.3	35.25	4.65
Picual	7.395 ± 0.684	9.25	59.840 ± 5.419	9.06	0.012 ± 0.001	8.72	Spain	Western	East	Western	Group 1	0.3372	18.25	611.2	27.65	9.75
Puntoza	7.095 ± 0.473	6.67	41.302 ± 14.012	33.93	0.015 ± 0.006	36.37	Croatia	Central	East	Admixed	Group 2	0.9045	11.85	981.7	27.45	-3.05
Ravece	8.287 ± 3.040	36.68	74.560 ± 30.812	41.33	0.011 ± 0.004	33.71	Italy	Central	East	Admixed	Group 1	0.7392	13.65	1016.5	28.75	0.45
Remmani	6.112 ± 0.622	10.18	42.163 ± 8.018	19.02	0.019 ± 0.004	19.61	Lebanon	Eastern	East	Eastern	Group 2	0.471	18.4	628.3	30.95	6.15
Rossellino Cerretano	7.147 ± 1.125	15.74	54.678 ± 10.175	18.61	0.019 ± 0.004	21.09	Italy	Central	East	Central	Group 1	0.7392	13.65	1016.5	28.75	0.45
Salicino	8.183 ± 0.058	0.71	51.317 ± 1.614	3.15	0.016 ± 0.001	8.42	Italy	Central	East	Admixed	Group 3	0.7392	13.65	1016.5	28.75	0.45
Salonenque	5.172 ± 0.713	13.79	54.798 ± 18.736	34.19	0.014 ± 0.004	28.91	France	Central	East	Eastern	Group 1	0.5172	14.55	730.2	30.35	1.45
Samo	8.810 ± 1.944	22.07	44.188 ± 11.756	26.6	0.017 ± 0.006	36.95	Slovenia	Central	East	Admixed	Group 2	1.5137	11.05	1325.3	25.65	-3.35
Souidi	7.070 ± 2.210	31.26	51.670 ± 23.310	45.11	0.015 ± 0.007	48.03	Algeria	Central	West	Central	Group 3	0.3898	18.25	680.1	34.65	4.85
Sukkare	5.443 ± 0.210	3.86	37.487 ± 0.695	1.85	0.023 ± 0.000	1.28	Syria	Eastern	East	Eastern	Group 2	0.1627	15.75	343.3	33.25	0.45
Tabelout	7.685 ± 0.416	5.42	42.668 ± 9.853	23.09	0.016 ± 0.006	39.12	Algeria	Central	East	Central	Group 2	0.3898	18.25	680.1	34.65	4.85
Tarabelsi	7.308 ± 0.423	5.78	41.877 ± 3.225	7.7	0.020 ± 0.002	9.24	Syria	Eastern	East	Eastern	Group 2	0.1627	15.75	343.3	33.25	0.45
Teffah	6.678 ± 0.477	7.14	36.237 ± 3.622	10	0.018 ± 0.004	22.72	Algeria	Central	East	Admixed	Group 2	0.3898	18.25	680.1	34.65	4.85
Trillo	7.852 ± 0.781	9.95	52.927 ± 7.687	14.52	0.015 ± 0.003	20.05	Italy	Central	West	Admixed	Group 3	0.7608	13.75	985.7	28.45	0.95
Uovo di Piccione	9.873 ± 1.969	19.94	47.300 ± 6.653	14.07	0.016 ± 0.003	18.02	Italy	Central	East	Eastern	Group 3	0.7608	13.75	985.7	28.45	0.95
Vaddarica	8.033 ± 0.916	11.4	49.985 ± 25.531	51.08	0.018 ± 0.006	33.22	Italy	Central	East	Admixed	Group 3	0.7608	13.75	985.7	28.45	0.95
Velika Lastovka	6.633 ± 1.810	27.28	29.718 ± 10.437	35.12	0.028 ± 0.010	36.71	Croatia	Central	East	Admixed	Group 2	0.9045	11.85	981.7	27.45	-3.05
Verdala	7.535 ± 0.620	8.23	49.508 ± 4.094	8.27	0.015 ± 0.002	13.05	Spain	Western	East	Western	Group 3	0.2615	15.35	619	31.35	1.35
Verdial transmontana	7.795 ± 0.550	7.05	56.522 ± 5.796	10.26	0.016 ± 0.002	10.52	Portugal	Western	East	Western	Group 1	0.3521	16.55	670.6	31.65	5.45
Zaity	6.982 ± 0.496	7.1	43.397 ± 5.638	12.99	0.017 ± 0.002	11.67	Syria	Eastern	East	Eastern	Group 2	0.1343	17.45	273.8	35.05	2.05
Zeboudj boudoudane	8.273 ± 1.107	13.38	42.867 ± 6.089	14.2	0.015 ± 0.003	18.42	Algeria	Central	East	Admixed	Group 2	0.3898	18.25	680.1	34.65	4.85
Zeletni	5.795 ± 0.982	16.94	56.508 ± 13.062	23.12	0.014 ± 0.003	17.8	Algeria	Central	West	Central	Group 1	0.3898	18.25	680.1	34.65	4.85
Štorta	5.873 ± 0.979	16.67	57.883 ± 8.279	14.3	0.014 ± 0.002	16.36	Slovenia	Central	East	Admixed	Group 1	1.5137	11.05	1325.3	25.65	-3.35
